# Supplementary material for: Histone acetylation in an Alzheimer’s disease cell model promotes homeostatic amyloid-reducing pathways
Source: Acta Neuropathol Commun. 2024 Jan 2;12:3. doi: 10.1186/s40478-023-01696-6 (PMC10759377; doi:10.1186/s40478-023-01696-6)
Supplement: Supplementary file 1 — Additional file 1: Supplementary Table 1. APPDup vs NDC Expression of Neuronal, iPSC, and Glial Markers in Neurons. Supplementary Table 2. APPDup Neurons, Neuronal markers, EP300 KD vs CTRL. Supplementary Table 3. APPDup Neurons, Neuronal markers, CBP vs CTRL. Supplementary Table 4. NDC Neurons, Neuronal markers, EP300 KD vs CTRL. Supplementary Table 5. NDC Neurons, Neuronal markers, CBP KD vs CTRL. [file 40478_2023_1696_MOESM1_ESM.xlsx]

## Sheet: Supplementary Table 1
Supplementary Table 1. APPDup vs NDC Expression of Neuronal, iPSC, and Glial Markers in Neurons
	baseMean	log2FoldChange	lfcSE	stat	pvalue	padj
NEFL	61133.6	0.146151	0.110638	86.8859	1.14964e-20	2.19424e-18
SLC17A7	467.619	0.480309	0.125856	44.8735	2.10179e-11	7.69101e-10
SYP	6781.8	0.0796056	0.0762157	33.7229	6.35477e-09	1.35881e-07
APP	32560.7	0.590833	0.0920723	28.4742	9.49572e-08	1.57288e-06
SYN1	606.497	-0.0914846	0.11702	23.7767	1.08184e-06	1.38654e-05
NCAM2	2842.22	-0.227524	0.170344	18.5116	1.68874e-05	0.000158902
DCX	11765	0.0528922	0.100959	17.4909	2.88682e-05	0.000255128
ITGAM	3.05119	-0.209955	0.659724	14.954	0.000110163	0.000831407
MAPT	13626.2	0.0125921	0.103732	13.0047	0.000310707	0.00204853
FOXD3	11.3972	0.263995	0.324134	10.6564	0.00109691	0.00608647
RBFOX1	5612.63	-0.038198	0.0737105	7.07353	0.00782311	0.0320558
STMN2	34712.8	0.0906504	0.134593	6.18631	0.0128743	0.0481541
DLG4	1780.61	-0.0738997	0.0785694	4.17361	0.0410583	0.120236
SLC17A6	3410.33	-0.109036	0.127835	3.9322	0.0473698	0.134079
SLC1A3	13.7185	-0.113898	0.441325	3.49992	0.0613717	0.163081
NANOG	1.96554	-0.184125	0.723686	2.73959	0.0978902	0.230646
TMEM119	1.10035	-0.0617215	1.28637	2.24256	0.134258	0.288088
MAP2	12764	-0.202676	0.0932685	1.9486	0.162738	0.328733
GFAP	5.42389	-0.168783	0.411054	1.46744	0.225751	0.411114
ESRG	1.87162	-0.348081	0.649915	1.34915	0.245427	0.434922
LIN28A	187.341	0.23462	0.170612	1.00579	0.315913	0.511972
NCAM1	21175.4	0.085994	0.0823124	0.662975	0.415512	0.609727
CD68	1.27446	-0.105189	0.707597	0.540568	0.462197	0.651865
SOX10	31.4003	-0.0117977	0.254216	0.538476	0.463065	0.652377
CNMD	12.2159	-0.355257	0.29407	0.295453	0.586747	0.749573
CX3CR1	0.935313	-0.774919	0.85491	0.171593	0.6787	0.813723
OLIG1	6.4331	-0.29755	0.334217	0.164487	0.685058	0.817386
POU5F1	88.9481	-0.394549	0.528085	0.0325544	0.856816	0.924639
MPZ	20.4359	0.142407	0.237208	0.0198264	0.888023	0.941826
MBP	236.627	0.243068	0.127312	0.0116087	0.914199	0.95554
CD40	4.11683	0.552693	0.468686	0.0045588	0.946169	0.972474
SOX2	24.1448	-1.24839	0.307945	0.000258042	0.987184	0.994354
OLIG2	4.32699	-1.15197	0.470555	0.00011508	0.991441	0.996366
TREM2	0.38511	1.07555	1.30927	0.691304	0.405721	NA
AIF1	0.262035	-0.0989754	1.56142	0.0821733	0.774374	NA
OLIG3	0.27543	-1.43663	2.02821	0.0374509	0.84655	NA

## Sheet: Supplementary Table 2
Supplementary Table 2. APPDup Neurons, Neuronal markers, EP300 KD vs CTRL
	baseMean	log2FoldChange	lfcSE	stat	pvalue	padj
NEFL	60883.7	-0.482002	0.0935023	-5.15498	2.53663e-07	3.91753e-06
SLC17A7	453.539	-0.434143	0.0858936	-5.05443	4.31676e-07	6.24366e-06
SYP	7057.05	-0.358937	0.0633914	-5.66223	1.49419e-08	3.12204e-07
RBFOX1	5368.15	-0.313964	0.071628	-4.38327	1.16913e-05	0.000113797
STMN2	37815.4	-0.27629	0.109877	-2.51454	0.0119187	0.0411914
DLG4	1957.59	-0.221441	0.0555969	-3.98298	6.80561e-05	0.000530919
MAPT	15402.5	-0.147153	0.083038	-1.77212	0.076375	0.175114
SYN1	689.363	-0.118097	0.0992237	-1.19021	0.233964	0.394693
NCAM1	23603.3	-0.0869764	0.0657473	-1.32289	0.185872	0.336452
DCX	13626.2	-0.0675732	0.0867996	-0.778497	0.436276	0.607058
SLC17A6	3728.95	0.0562973	0.0791153	0.711586	0.476721	0.642274
MAP2	15154.3	0.143886	0.090715	1.58613	0.11271	0.233771
NCAM2	3152.46	0.356693	0.0805151	4.43013	9.41747e-06	9.38009e-05

## Sheet: Supplementary Table 3
Supplementary Table 3. APPDup Neurons, Neuronal markers, CBP vs CTRL
	baseMean	log2FoldChange	lfcSE	stat	pvalue	padj
SLC17A7	453.539	-0.91636	0.0824141	-11.119	1.01435e-28	4.54811e-26
NEFL	60883.7	-0.434136	0.0892769	-4.8628	1.15735e-06	1.87594e-05
RBFOX1	5368.15	-0.376374	0.0683566	-5.50604	3.67e-08	8.44935e-07
NCAM2	3152.46	-0.184092	0.0769631	-2.39195	0.0167592	0.0634087
SYP	7057.05	-0.155258	0.0604496	-2.5684	0.010217	0.0430315
NCAM1	23603.3	-0.0928595	0.0627692	-1.47938	0.139039	0.30239
STMN2	37815.4	-0.0795561	0.104909	-0.758335	0.44825	0.64226
SLC17A6	3728.95	-0.0492775	0.0755099	-0.652596	0.514017	0.697589
DCX	13626.2	0.0533034	0.0828603	0.643292	0.520034	0.702151
MAPT	15402.5	0.0686301	0.0792637	0.865845	0.386575	0.586781
DLG4	1957.59	0.142017	0.0526745	2.69612	0.00701524	0.0320484
SYN1	689.363	0.191993	0.0941291	2.03968	0.041382	0.125676
MAP2	15154.3	0.341726	0.0866001	3.94603	7.94585e-05	0.0007544

## Sheet: Supplementary Table 4
Supplementary Table 4. NDC Neurons, Neuronal markers, EP300 KD vs CTRL
	baseMean	log2FoldChange	lfcSE	stat	pvalue	padj
RBFOX1	4393.39	-0.476567	0.0623883	-7.63873	2.19374e-14	1.69226e-12
SLC17A7	294.91	-0.462471	0.0799532	-5.78428	7.28237e-09	2.31753e-07
NEFL	47780.6	-0.356517	0.0919282	-3.87821	0.000105227	0.0010964
DCX	9778.1	-0.310283	0.107668	-2.88186	0.00395339	0.0219622
NCAM1	18340.5	-0.221676	0.0511961	-4.32994	1.49153e-05	0.000205266
MAP2	12700.1	-0.190154	0.0898808	-2.11563	0.0343764	0.116286
SYN1	605.692	-0.189177	0.0840432	-2.25095	0.0243888	0.0899265
DLG4	1821.19	-0.167873	0.0667137	-2.51632	0.0118586	0.051995
MAPT	12843.7	-0.160497	0.079516	-2.01842	0.0435472	0.138151
STMN2	32782.7	-0.0747694	0.0874722	-0.854779	0.392674	0.605112
SLC17A6	3504.82	0.0491018	0.0850353	0.577429	0.56365	0.746654
SYP	7297.82	0.120707	0.105196	1.14744	0.251198	0.459262
NCAM2	2962.16	0.139313	0.120588	1.15529	0.247973	0.455098

## Sheet: Supplementary Table 5
Supplementary Table 5. NDC Neurons, Neuronal markers, CBP KD vs CTRL
	baseMean	log2FoldChange	lfcSE	stat	pvalue	padj
SLC17A7	294.91	-0.951061	0.0817383	-11.6354	2.72187e-31	2.3164e-28
NEFL	47780.6	-0.580126	0.0919335	-6.31028	2.78527e-10	1.92358e-08
RBFOX1	4393.39	-0.52459	0.0624219	-8.40393	4.31764e-17	8.6294e-15
NCAM2	2962.16	-0.314735	0.120688	-2.60783	0.00911188	0.0598282
DCX	9778.1	-0.292994	0.107672	-2.72117	0.00650522	0.0464468
NCAM1	18340.5	-0.186588	0.0512	-3.64429	0.000268129	0.00367088
STMN2	32782.7	-0.0982553	0.0874747	-1.12324	0.261334	0.54232
MAPT	12843.7	-0.0619243	0.0795158	-0.778768	0.436116	0.705431
MAP2	12700.1	-0.0344607	0.0898783	-0.383415	0.701412	0.872365
SYN1	605.692	-0.0244166	0.0839501	-0.290847	0.771168	0.906881
SLC17A6	3504.82	-0.0121262	0.0850642	-0.142553	0.886643	0.957213
SYP	7297.82	0.0672615	0.105208	0.639321	0.522614	0.768324
DLG4	1821.19	0.168601	0.0665885	2.53198	0.0113422	0.0706897
